# Supplementary material for: Self-Assembly of Amyloid Fibrils into Fibrillar Superstructure Monitored with Thioflavin T
Source: Biomolecules. 2026 Apr 22;16(5):622. doi: 10.3390/biom16050622 (PMC13204526; doi:10.3390/biom16050622)
Supplement: Supplementary file 1 [file biomolecules-16-00622-s001.zip]

Archive with 1 entries (1 files):
- biomolecules-4235331-supplementary.pdf
